# Supplementary material for: Potentially adaptive SARS-CoV-2 mutations discovered with novel spatiotemporal and explainable AI models
Source: Genome Biol. 2020 Dec 23;21:304. doi: 10.1186/s13059-020-02191-0 (PMC7756312; doi:10.1186/s13059-020-02191-0)
Supplement: Supplementary file 2 — Additional file 2. Code used to calculate the success metric. [file 13059_2020_2191_MOESM2_ESM.txt]

#Success Metric

#read in data.  Required columns are 
#Haplotype ID ("Haplotype"), 
#Number of geographic regions each haplotype is found in ("NumGeo"),
#Number of days that the haplotype was sampled ("HalfLife")

D<-read.table("SuccessMetric.txt", header=TRUE)
dim(D)
head(D)

#vector of individuals
N<-D$TotalIndivid

#vector of half-life
HL<-D$HalfLife

#vector of Geographic regions
G<-D$NumGeo

#Calculate absolute success
SA<-(N/HL)*1/G

#Minimum success
MS<-min(SA)

#Calculate relative success by normalizing to lowest value

SC<-SA/MS
